# Supplementary material for: Bilateral Serratus Plane Block in a Critically Ill, Mechanically Ventilated Patient with Multiple Rib Fractures Due to Severe Thoracic Trauma: Case Report and Literature Review
Source: J Clin Med. 2025 Mar 10;14(6):1864. doi: 10.3390/jcm14061864 (PMC11943023; doi:10.3390/jcm14061864)
Supplement: Supplementary file 1 [file jcm-14-01864-s001.zip]

Archive with 1 entries (1 files):
- jcm-3497624-supplementary.pdf
